# Supplementary material for: Activation of acetyl-CoA synthetase 2 mediates kidney injury in diabetic nephropathy
Source: JCI Insight. 2023 Oct 23;8(20):e165817. doi: 10.1172/jci.insight.165817 (PMC10619493; doi:10.1172/jci.insight.165817)
Supplement: Supporting data values [file jciinsight-8-165817-s162.xlsx]

## Sheet: Figure 1
Figure 1C	WB	Ctrl	STZ-DM		WB	db/m	db/db
	ACSS2	0.899694	1.7788		ACSS2	0.797717	1.78377
		0.980238	1.88702			1.20236	2.14324
		1.12007	2.21676			0.995829	1.94324
Figure 1D	WB	Renal glomerulars		Renal tubulars
	ACSS2	Ctrl	STZ-DM	Ctrl	STZ-DM
		0.861682	1.73319	1.99087	2.41715
		0.963215	1.57001	1.93202	2.65236
		1.1751	1.85222	2.14174	2.65779

## Sheet: Figure 2
Figure 2A	PCR		Control siRNA			ACSS2 siRNA			HG+control siRNA			HG+ACSS2 siRNA
		ACSS2	0.990157	1.0038	1.00604	0.674309	0.726583	0.725174	1.6769	1.68393	1.81542	0.93504	0.829722	0.844167
		Nephrin	0.964444	1.03041	1.00514	0.828113	0.940012	0.901837	0.38657	0.409036	0.420983	2.78968	2.05837	2.03496
		α-SMA	0.92616	0.938817	1.13502	0.97495	0.917131	0.954829	1.70492	1.29452	1.28593	1.00201	0.775823	0.79385
	WB		Control siRNA			ACSS2 siRNA			HG+control siRNA			HG+ACSS2 siRNA
		ACSS2	1	1	1	0.703984	0.882587	0.684559	1.403	1.27512	1.30752	1.11246	1.04014	1.07004
		Nephrin	1	1	1	1.04178	0.919125	1.02117	0.869613	0.745517	0.767503	0.825007	0.803947	1.07538
		α-SMA	1	1	1	1.04165	0.924105	0.992632	1.27898	1.35946	1.22076	1.06506	0.976267	0.970395
Figure 2B	PCR		Control siRNA			ACSS2 siRNA			HG+control siRNA			HG+ACSS2 siRNA
		TNF-α	1.02726	0.957643	1.0151	0.750349	0.405067	0.522402	1.75435	2.09498	1.62973	0.754469	0.706095	0.583188
		IL-6	1.02138	0.974468	1.00415	0.663714	0.352691	0.345303	1.37088	1.31179	1.35903	0.271144	0.444863	0.432989
		MCP-1	0.978348	1.11535	0.906305	0.983729	1.00603	0.919529	1.34292	1.22206	1.37654	0.940011	0.880106	1.01942
Figure 2C	WB		Control siRNA			ACSS2 siRNA			HG+control siRNA			HG+ACSS2 siRNA
		LC3II/LC3I	1	1	1	0.96929	0.95865	0.91935	0.617319	0.643723	0.62349	1.04555	0.983876	0.987486
		p62	1	1	1	0.937418	0.92086	0.968486	1.26907	1.34939	1.34894	0.873574	1.11003	0.897496
Figure 2D	PCR		Ctrl			ACSS2 inhibitor			HG			HG+ACSS2 inhibitor
		Nephrin	1.00704	1.0005	0.99246	0.785545	0.893145	0.767515	0.417906	0.389034	0.410395	0.526622	0.665601	0.632498
		α-SMA	1.0141	1.11729	0.868611	0.757648	0.689204	0.675768	1.79166	1.69208	1.36339	1.12514	0.930385	0.890199
Figure 2F and 2H	WB		Ctrl			HG			HG+ACSS2 inhibitor 0.1 μM			HG+ACSS2 inhibitor 1 μM			HG+ACSS2 inhibitor 10 μM			HG+ACSS2 inhibitor 20 μM
		Nephrin	1	1	1	0.714559	0.725206	0.780174	0.944951	0.928486	1.09159	1.03747	1.09294	1.0809	1.40137	1.24297	1.15039	1.07607	1.33916	1.28004
		α-SMA	1	1	1	1.1934	1.15405	1.23556	1.28041	1.30496	1.19066	1.12939	1.01635	1.18365	1.01111	0.984033	0.933605	0.748009	0.741627	0.700505
		LC3II/LC3I	1	1	1	0.678453	0.600174	0.71883	0.813554	0.998385	0.946672	0.898991	1.09125	0.937278	1.28366	1.13228	1.06348	1.26324	1.15128	1.52598
		p62	1	1	1	1.21926	1.2672	1.20938	1.24317	1.05242	1.24956	1.01233	1.1201	0.980394	0.920064	1.03823	1.00394	0.940096	1.0288	0.900395
Figure 2G	PCR		Ctrl			ACSS2 inhibitor			HG			HG+ACSS2 inhibitor
		TNF-α	1.0144	0.993427	0.992175	0.58199	0.61511	0.55094	1.20645	1.45993	1.45868	0.620828	0.329467	0.270269
		IL-6	1.00605	1.00988	0.984071	1.6534	1.3205	1.31881	2.166	1.54043	2.26865	1.31042	0.815035	1.34139
		MCP-1	1.07601	1.00023	0.923762	0.917576	0.798797	0.803995	1.51294	1.51467	1.31534	1.00412	0.800866	0.603252

## Sheet: Figure 3
Figure 3A	ACSS2 WB	Ctrl	ACSS2 KO	DM	ACSS2 KO+DM
		0.797717	0.137722	1.98377	0.0512573
		1.20228	0.112079	2.24324	0.0565538
		1	0.16486	2.00299	0.0582856
Figure 3B	Fast blood glucose(mmol/L)	Ctrl	ACSS2 KO	DM	ACSS2 KO+DM
		5.8	10.6	28.8	26.9
		8.9	7.8	26.5	21.1
		6.4	10.4	29.6	30
		10.1	6.2	30.7	26.5
		9	8.9	31.4	30.2
		6.1		26.5	30
Figure 3C	Kidney weight /Body weight	Ctrl	ACSS2 KO	DM	ACSS2 KO+DM
		9.02041	9.73282	19.7177	18.1714
		11.1159	11.341	20.7104	16.0494
		11.2653	10.2527	19.3763	18.6458
		11.1328	10.3465	19.8901	15.1887
		9.33333	10.9524	17.3184	15.173
		10.534		17.5691	14.5902
Figure 3D	UACR	Ctrl	ACSS2 KO	DM	ACSS2 KO+DM		UACR	Ctrl	ACSS2 KO	DM	ACSS2 KO+DM		UACR	Ctrl	ACSS2 KO	DM	ACSS2 KO+DM
	Week 4	1.86946	3.61165	3.24191	3.83706		Week 8	0.873535	1.37744	15.6106	6.7669		Week 12	1.08014	5.59507	10.5391	6.11005
		2.27078	1.1235	2.67845	1.8138			1.27501	0.997607	10.9757	3.06057			3.90611	5.5756	5.51634	2.70565
		1.47461	0.528171	5.27052	4.14536			2.08313	2.26495	12.8624	4.66141			0.637466	4.50319	13.5998	3.52804
		1.86715	1.09085	3.04453	3.04367			1.22345	0.548688	10.3613	2.57948			4.01841	1.7698	8.71757	4.09056
		1.86472	1.06729	3.49519	2.88658			1.1294	3.60385	5.018	7.24027			2.30837	2.88177	10.699	7.1
		0.871481			1.68286			0.694498						1.3578
Figure 3E	Mesangial matrix area(%)	Ctrl	ACSS2 KO	DM	ACSS2 KO+DM
		15.958	15.617	28.248	17.685
		16.15	16.821	29.726	18.903
		15.486	17.708	27.512	25.759
		17.919	14.543	32.45	19.259
		17.533	17.475	25.921	26.799
		17.45	15.63	31.91	17.385
		16.884	16.251	34.106	20.759
		15.798	10.04	30.752	21.298
		17.533	17.475	36.835	26.799
		17.45	15.63	43.902	17.385
Figure 3H	the number of podocytes/glomerulus	Ctrl	ACSS2 KO	DM	ACSS2 KO+DM
		12	14	7	8
		13	15	5	9
		12	13	5	8
		14	12	7	9
		13	12	6	9
		15	15	6	10
		12	14	7	8
		15	13	6	11
		13	12	7	7
		13	14	5	10
		13	13	7	9
		13	12	6	8
		12	12	6	9
		14	15	7	10
		13	14	6	10
		15	13	8	8
		12	12	6	7
		15	14	7	8
		13	13	6	11
		13	14	6	10
Figure 3I	WB	Ctrl	ACSS2 KO	DM	ACSS2 KO+DM
		0.939632	1.25845	0.774966	1.06046
		1.06037	1.1365	0.788157	1.0444
		1	1.1406	0.760384	1.10385

## Sheet: Figure 4 
Figure 4B	WB		Ctrl			ACSS2 KO			DM			ACSS2 KO+DM
		Raptor	1.1318	0.868205	1	1.01044	1.2651	1.05969	1.79224	1.89533	1.87029	1.01656	0.785013	0.790936
		pmTOR /mTOR	1.02716	0.972859	1	0.999504	1.16936	1.1204	1.94787	1.91114	1.94028	1.36481	1.14783	1.15907
		pS6K1 /S6K1	0.915556	1.08444	1	1.16209	1.23602	1.18029	1.45454	1.53226	1.52039	0.868346	0.986983	0.870295
		p4EBP /4EBP	0.998619	1.00138	1	0.839485	1.05584	0.859385	1.60594	1.437	1.4507	1.09283	1.0332	1.0587
Figure 5D	WB		Ctrl			HG			HG+ACSS2 inhibitor 0.1 μM			HG+ACSS2 inhibitor 1 μM			HG+ACSS2 inhibitor 10 μM			HG+ACSS2 inhibitor 20 μM
		Raptor	1	1	1	1.83545	1.85039	1.92793	1.708	1.71948	1.87621	1.39756	1.4886	1.64366	0.807006	0.68174	0.756168	0.714931	0.75105	0.832458
		pmTOR /mTOR	1	1	1	1.31404	1.30295	1.39712	0.673939	0.865037	0.603361	0.769839	0.987546	0.744939	0.539449	0.661977	0.512438	0.444919	0.350458	0.560284
		pS6K1 /S6K1	1	1	1	1.2546	1.2931	1.34049	1.35907	1.44704	1.37635	0.94409	1.07701	0.778072	0.709397	0.678084	0.714898	0.727867	0.710502	0.627942
		p4EBP /4EBP	1	1	1	1.23557	1.25096	1.22564	0.869596	0.870296	0.926097	1.15117	1.17777	0.894301	0.639407	0.698014	0.626211	0.751757	0.737004	0.697496

## Sheet: Figure 5
Figure 5A	Kidney weight /body weight (mg/g)	Ctrl	DM	DM+ACSS2 inhibitor
		6.60377	8.92019	8.55596
		6.13497	7.86026	6.60377
		6.13242	8.57143	7.72727
		5.26316	9.13242	7.14286
		6.2513	10.7541	6.95067
		6.17089	8.55492	7.04012
Figure 5B	ACR(μg/mg)	Ctrl	DM	DM+ACSS2 inhibitor
		2.4489	10.5041	7.30311
		3.63057	10.1346	8.46794
		2.07444	12.129	8.55214
		1.04616	8.11196	8.26533
		1.34853	10.9351	6.9295
		1.60236	11.1208	9.06914
	Mesangial matrix area（%）	Ctrl	DM	DM+ACSS2 inhibitor
		19.0969	28.5564	25.3659
		15.8905	32.573	19.725
		17.7964	26.4459	19.5931
		14.1304	28.5727	17.4
		16.7464	24.7284	20.4679
		17.45	33.4951	21.2521
		16.0779	27.1036	30.5951
		17.4777	33.8244	23.4395
		16.4395	26.8336	27.8332
		17.2075	24.6488	23.1299
	The number of podocytes /glomerulus	Ctrl	DM	DM+ACSS2 inhibitor
		12	7	8
		13	6	9
		12	8	10
		12	6	8
		15	7	7
		14	6	8
		12	7	11
		15	6	9
		13	7	7
		13	5	10
		13	7	8
		12	6	9
		15	6	10
		14	7	8
		13	6	10
		12	7	11
		12	6	7
		14	7	10
		13	7	11
		14	6	10
Figure 5H	WB		Ctrl			DM			DM+ACSS2 inhibitor
		Raptor	1	0.735602	1.2644	2.36208	3.32061	2.2548	1.6631	1.84129	1.15211
		pmTOR /mTOR	1	1.00176	0.998241	1.44611	2.14414	1.58721	0.907759	1.00851	1.13742
		pS6K1 /S6K1	1	0.78619	1.21381	2.43666	2.25396	2.22912	1.63201	1.1818	1.84502
		p4EBP /4EBP	1	0.863078	1.13692	2.44611	3.19003	2.18162	1.60776	0.691304	1.79734
		LC3II /LC3I	1	0.97284	1.02716	0.623718	0.722756	0.784	0.829	0.856	0.908

## Sheet: Figure 6 
Figure 6A	WB	pTFEB	Ctrl	HG	HG+ACSS2 inhibitor 0.1 μM	HG+ACSS2 inhibitor 1 μM	HG+ACSS2 inhibitor 10 μM	HG+ACSS2 inhibitor 20 μM
			1	1.35717	1.15668	1.2056	0.660478	0.784213
			1	1.31081	1.18718	1.09629	0.762694	0.894833
			1	1.3205	1.20394	1.10394	0.678394	0.808385
Figure 6B	WB	pTFEB	Control siRNA	ACSS2 siRNA	HG+control siRNA	HG+ACSS2 siRNA
			1	1.09624	1.47643	0.864278
			1	1.1264	1.58016	0.919125
			1	1.0793	1.5703	0.902995
Figure 6D	PCR		HG+control siRNA			HG+TFEB siRNA			HG+ACSS2 inhibitor+control siRNA			HG+ACSS2 inhibitor+TFEB siRNA
		TFEB	0.974453	1.00987	1.01568	0.605971	0.657115	0.700394	2.23024	2.2032	1.98243	1.55025	1.11721	1.29019
		LC3B	0.979284	1.01244	1.00827	0.579267	0.535144	0.65189	1.51845	1.2656	1.30295	0.918405	0.824905	0.929161
		CTSB	0.958835	1.08123	0.959931	0.538478	0.589744	0.57191	1.28991	1.24937	1.28305	0.561579	0.580295	0.786359
		LAMP1	0.989209	0.992849	1.01794	1.22346	1.00199	1.05243	1.72508	1.73612	1.77199	1.51537	1.26004	1.14129
Figure 6E	WB	LC3II/LC3I	HG+control siRNA	HG+TFEB siRNA	HG+ACSS2 inhibitor+control siRNA	HG+ACSS2 inhibitor+TFEB siRNA
			1	1.1572	1.47402	1.07866
			1	0.976238	1.46029	1.11662
			1	1.00535	1.32909	1.03013

## Sheet: Figure 7 
Figure 7A	WB	Ctrl	HG	HG+ACSS2 inhibitor 10 μmol/L	HG+ACSS2 inhibitor 20 μmol/L
	H3K9ac	1	1.23882	0.979622	0.799485
		1	1.22943	0.812104	0.802932
		1	1.1498	0.823734	0.662066
Figure 7B	WB	Control siRNA	ACSS2 siRNA	HG+control siRNA	HG+ACSS2 siRNA
	H3K9ac	1	0.924269	1.34453	0.721239
		1	1.07465	1.54581	0.923103
		1	0.968395	1.50963	0.908756
Figure 7C	WB	Ctrl	ACSS2 KO	DM	ACSS2 KO+DM
	H3K9ac	1.04942	0.843591	1.5807	0.785398
		0.950576	1.07506	1.42993	0.863831
		1	1.02938	1.40295	0.922886
Figure 7D	CHIP-PCR	Ctrl	ACSS2 inhibitor	HG	HG+ACSS2 inhibitor		Ctrl	ACSS2 inhibitor	HG	HG+ACSS2 inhibitor		Ctrl	ACSS2 inhibitor	HG	HG+ACSS2 inhibitor
	raptor	1.64298	2.45315	2.43963	1.93672		1.90293	2.6137	3.18815	0.900342		2.57533	2.43505	3.43203	1.89983
		1.65039	1.85532	2.27939	1.79495		1.92622	2.51764	3.43226	0.945886		2.98789	2.47364	3.14041	2.04107
		1.8759	2.20288	2.30017	1.76034		1.83106	2.51669	2.91997	0.743993		2.61414	2.58105	3.15022	1.86899
		vehicle			OSS_128167
Figure 7E	PCR	Ctrl	HG	HG+ ACSS2 inhibitor	Ctrl	HG	HG+ ACSS2 inhibitor
	raptor	1.07313	1.58698	1.16236	1.1969	1.7969	2.03257
		1.02859	1.47478	1.01337	1.22468	2.02468	1.77587
		0.898278	1.50273	0.931848	1.05011	1.80886	1.89863

## Sheet: Figure S3
Figure S3	PCR	Ctrl	ACSS2 KO
	ACSS2	0.768315	0.123594
		0.972702	0.160359
		0.778606	0.0936862
		0.696862	0.118921
		1.39367	0.0944752
		1.38985

## Sheet: Figure S4
Figure S4B	WB	Control siRNA			ACSS2 siRNA			HG+control siRNA			HG+ACSS2 siRNA
	Raptor	1	1	1	1.09624	1.1264	1.00293	1.56428	1.49191	1.54029	1.17643	1.08016	1.10356
	pmTOR /mTOR	1	1	1	0.929588	1.07793	1.23843	1.40876	1.43589	1.4689	0.969868	0.787874	0.924196
	pS6K1 /S6K1	1	1	1	0.823961	0.780385	0.767503	1.64178	1.71039	1.72117	0.825007	0.745517	1.07538
	p4EBP/4EBP	1	1	1	1.07647	1.0305	0.951066	1.30704	1.38723	1.3305	0.846544	0.689039	0.799598

## Sheet: Figure S5
Figure S5A	Body weight(g)	Week	Ctrl								DM								DM+ACSS2 inhibitor
		0	23.5	22.4	24.3	20.8	18.4	22.1			20.4	22.6	19.1	22	20.2	19.6			20.6	23	22.3	20.8	21.7	21.2
		1	25	24.2	26.1	20.9	20.4	24.2			18.8	22.4	18.3	21.4	18.7	19			19	22.1	20.9	20.8	20.3	21.2
		2	23.8	22.7	24.6	19.7	18.9	23.3			17.6	21.4	17.4	22.2	18.7	19.4			17.4	20	18.9	18.7	19.1	19.6
		3	28.4	26.6	29.8	22.7	22.9	28			19.6	24.8	19.1	21.9	19.6	19.9			19.3	22.9	21.7	21.9	21	22.9
		4	26.3	24.9	28	22	21	26.8			18.6	21.9	17.1	19.4	18.1	18.3			17.4	20.4	19.8	19.5	19	20.4
		5	29.6	23.6	27.2	21	20.8	25.3			17.4	18.5	16	18.2	16.8	17.1			16.6	19.5	18.7	19	18.5	19.8
		6	29	27	29.6	24	23	27.2			18.5	21.1	17	19.4	17.7	18.4			17.8	21.2	20.8	19.8	19.4	21.7
		7	28.8	27.4	30.3	24.5	23.9	29			17.5	21.5	16.7	17.3	15.7	17.3			17.4	21.1	21.3	20.2	19.4	20.6
		8	25.6	25.1	27.1	21.4	25.2	29.6			16.7	20.2	15	16.9	15	16.5			14.8	18.5	18.9	17.5	17.2	18.4
		9	31.6	29.3	33.1	25.4	25	31			20.7	23.7	17.9	19.9	18.9	19.4			17.6	20.5	20.3	20.8	19.7	22.1
		10	32.2	30	33.2	26.4	25.4	31.7			20.8	24	18.1	20.6	19.4	19.5			17.8	22	20.8	20.8	20.7	23
		11	32.1	30.4	34.1	26.7	25.5	32			21.2	25.2	18.7	21.5	19	19.1			17.3	20.2	20	19.8	20.9	23.7
		12	31.8	32.6	33.8	26.6	24.8	31.6			21.3	22.9	17.5	21.9	20	19.3			15	19.8	19.5	20.1	22	22.4
Figure S5B	Fast blood glucose（mmol/L）	Week	Ctrl								DM								DM+ACSS2 inhibitor
		0	7.7	7.4	7.6	9.6	7.7	9.7			9.3	8.6	9.4	8.7	9.1	10.1			8.5	15.5	9.4	15.7	9.1	8.9
		2	5	3.6	5.1	5.4	5.6	4.8			22.1	17.4	24.8	18.2	22.5	20.1			21.1	21.9	27.4	20.2	24.2	31.7
		4	6.9	5.6	6.6	5.7	6.2	6.8			20.3	17.6	21.3	18.8	15.7	13.9			17.1	16.7	21.7	19.6	12.4	17.5
		8	8.2	7	8.1	7.9	12.6	11.5			29.9	29.5	27.6	32.6	17.6	27.4			20.8	22.9	26.1	29.1	30.3	19.2
		12	10.1	9.3	8.9	9.4	10.7	9.1			25.16	25.52	25.1	23.2	32.88	27.12			23.4	25.4	27.2	27.24	32.88	27.2
